# Supplementary material for: Integrated Analysis of Terpenoid Profiles and Full-Length Transcriptome Reveals the Central Pathways of Sesquiterpene Biosynthesis in Atractylodes chinensis (DC.) Koidz
Source: Int J Mol Sci. 2025 Jan 26;26(3):1074. doi: 10.3390/ijms26031074 (PMC11818032; doi:10.3390/ijms26031074)
Supplement: Supplementary file 1 [file ijms-26-01074-s001.zip]

Archive with 1 entries (1 files):
- ijms-3342653-supplementary.pdf
